# Supplementary material for: Machine learning approaches to anxiety detection: trends, model evaluation, and future directions
Source: Front Artif Intell. 2025 Oct 21;8:1630047. doi: 10.3389/frai.2025.1630047 (PMC12582962; doi:10.3389/frai.2025.1630047)
Supplement: Supplementary file 1 [file Supplementary_file_1.zip]

Archive with 3 entries (2 files):
- Supplementary material/
- Supplementary material/Supplementary material.pdf
- Supplementary material/Supplementary material.tex
