# Supplementary material for: Machine learning approaches to anxiety detection: trends, model evaluation, and future directions
Source: Front Artif Intell. 2025 Oct 21;8:1630047. doi: 10.3389/frai.2025.1630047 (PMC12582962; doi:10.3389/frai.2025.1630047)
Supplement: Supplementary file 1 [file Supplementary_file_1.zip › Supplementary material/Supplementary material.tex]

\documentclass[fleqn,10pt]{wlpeerj}

% ===== REMOVE ABSTRACT/KEYWORDS COMPLETELY =====
\author{} % stops "No \author given"
\makeatletter
\renewenvironment{abstract}       % redefine abstract environment
 {\vspace{-1em}}                  % just remove vertical space
 {}                               % and do nothing else
\renewcommand\@maketitle{         % redefine maketitle to skip abstract
  \newpage
  \null
  \vskip 2em%
  \begin{center}%
    {\LARGE \@title \par}%
  \end{center}%
  \par
  \vskip 1.5em}
\makeatother

\def\keywordname{} % also kills Keywords

% ===== PACKAGES =====
\usepackage{tikz}
\usepackage{graphicx}
\usetikzlibrary{shapes.geometric, arrows, trees, positioning}
\usepackage{longtable}
\usepackage{multirow}
\usepackage{booktabs}
\usepackage{adjustbox}
\usepackage{array}
\newcolumntype{L}[1]{>{\raggedright\arraybackslash}p{#1}}
\usepackage{amsmath, amssymb, amsthm}
\usepackage{algorithm}
\usepackage{algpseudocode}
\usepackage{xcolor}
\usepackage{caption}
\usepackage{subcaption}
\usepackage{url}
\usepackage{float}
\usepackage{pgfplots}
\usepackage{pgfplotstable}
\pgfplotsset{compat=1.18}


% ===== TITLE =====
\title{Supplementary Material}

% ===== DOCUMENT =====
\begin{document}
\maketitle


Figure \ref{fig:docs_by_country} outlines the top-ranking countries, showcasing the USA and India leading in publications, with China also holding a prominent position. Moreover, Table \ref{table:institutions_publications} further highlights that the United States has many very productive institutions in this area, while institutions from Bangladesh and Saudi Arabia are achieving noteworthy results, too.


\begin{figure}[H]
\centering
\begin{subfigure}[b]{0.6\textwidth}
    \includegraphics[width=\textwidth]{docs_by_country_improved.png}
\end{subfigure}
\caption{Documents by country}
\label{fig:docs_by_country}
\end{figure}

Google Scholar is a web search engine that was launched in 2004. It indexes scholarly literature in various publishing formats and across various academic disciplines. According to a recent study by \cite{GUSENBAUER2019177214}, Google Scholar contains approximately 389 million documents, including articles, citations, and patents, making it one of the world's largest academic search engines. Google Scholar provides access to content from a variety of sources, including both freely accessible material and content that may require subscriptions, such as Scopus. It is a valuable tool for researchers and academics to discover scholarly publications and citations.

\begin{table}[H]
\centering
  \caption{Scopus dataset properties}
  \label{table:dataset_properties}
  \begin{tabular}{|c|c|}
    \hline
    Papers & 255 \\
    Authors & 161 \\
    Subject Area & 24 \\
    Institutions & 215 \\
    Source & 4 \\
    Countries & 57 \\
    \hline
  \end{tabular}
\end{table}


\begin{table}[H]
  \centering
  \caption{Top institutions by the number of publications in Scopus database}
\begin{tabular}{|c|c|c|c|} 
\hline
 \textbf{Rank} & \textbf{Institution} & \textbf{Total publications} & \textbf{Country}   \\
\hline
    1 & University of Pittsburgh & 7 & US \\
    2 & University of Pittsburgh School of Medicine & 6 & US \\
    3 & Daffodil International University & 6 & BD \\
    4 & Princess Nourah Bint Abdulrahman University & 6 & SA \\
    5 & Inje University & 5 & KR \\
    6 & University of Toronto & 5 & CA \\
    7 & University of Melbourne & 5 & AU \\
    8 & UConn Health & 4 & US \\
    9 & University of Washington & 4 & US \\
    10 & University College London & 4 & UK \\
    \hline
  \end{tabular}
  \label{table:institutions_publications}
\end{table}

Additionally, Table \ref{table:productive_journals} identifies the Journal of Affective Disorders as the leading journal in 2021-2022, primarily focusing on medicine, except for Scientific Reports, a multidisciplinary journal. Moreover, Table \ref{table: keywords} elucidates the frequency of combined keywords, emphasizing the prevalence of 'Forecasting' in articles related to 'Machine learning' and 'Learning systems,' despite certain keywords like 'anxiety' not being represented.


\begin{table}[H]
  \centering
  \caption{The top 10 most productive journals by the number of publications }
  \label{table:productive_journals}
  \begin{tabular}{|c|c|c|c|c|c|}
    \hline
    \textbf{Rank} & \textbf{Journal} & \textbf{Publ.} & \textbf{Citations} & \textbf{CS 2022} & \textbf{Publ. on the topic} \\
    \hline
    1 & Journal of Affective Disorders & 4862 & 46,714 & 9.6 & 11 \\
    2 & Psychological Medicine & 1213 & 16,437 & 13.6 & 5 \\
    3 & Plos One & 63,236 & 377,961 & 6.0 & 5 \\
    4 & JMIR Formative Research & 1541 & 3186 & 2.1 & 4 \\
    5 & Frontiers in Public Health & 8534 & 32,772 & 3.8 & 3 \\
    6 & Frontiers in Psychiatry & 7762 & 41,540 & 5.4 & 3 \\
    7 & BMC Psychiatry & 2406 & 13,106 & 5.4 & 3 \\
    8 & Translational Psychiatry & 1841 & 18,827 & 10.2 & 2 \\
    9 & Smart Health & 171 & 836 & 4.9 & 2 \\
    10 & Scientific Reports & 86,190 & 648,244 & 7.5 & 2 \\
    \hline
  \end{tabular}
\end{table}


\begin{table}[H]
  \centering
  \caption{Keyword Occurrence}
  \label{table: keywords}
  \begin{tabular}{|c|l|r|}
    \hline
    \textbf{Rank} & \textbf{Keyword} & \textbf{Occurrence} \\
    \hline
    1 & Machine learning & 167 \\
    2 & Depression & 139 \\
    3 & Human & 98 \\
    4 & Article & 72 \\
    5 & Female & 65 \\
    6 & Forecasting & 61 \\
    7 & Adult & 60 \\
    8 & Male & 59 \\
    9 & Mental Health & 49 \\
    10 & Learning systems & 49 \\
    \hline
  \end{tabular}
\end{table}

\begin{table}[H]
  \centering
  \caption{Keywords Co-occurrence}
  \label{table:cooccurrence}
  \begin{tabular}{|c|*{10}{c|}}
    \hline
    \rotatebox[origin=c]{90}{\textbf{}} & \rotatebox[origin=c]{90}{\textbf{ Machine learning}} & \rotatebox[origin=c]{90}{\textbf{Depression}} & \rotatebox[origin=c]{90}{\textbf{Human}} & \rotatebox[origin=c]{90}{\textbf{Article}} & \rotatebox[origin=c]{90}{\textbf{Female}} & \rotatebox[origin=c]{90}{\textbf{Forecasting}} & \rotatebox[origin=c]{90}{\textbf{Adult}} & \rotatebox[origin=c]{90}{\textbf{Male}} & \rotatebox[origin=c]{90}{\textbf{Mental Health}} & \rotatebox[origin=c]{90}{\textbf{ Learning systems}} \\
    \hline
    Machine learning & - & 108 & 82 & 65 & 58 & 41 & 51 & 46 & 36 & 27 \\
    Depression & 108 & - & 76 & 53 & 51 & 29 & 47 & 45 & 26 & 24 \\
    Human & 82 & 76 & - & 71 & 64 & 9 & 60 & 58 & 17 & 7 \\
    Article & 58 & 53 & 71 & - & 55 & 4 & 49 & 50 & 11 & 4 \\
    Female & 52 & 51 & 64 & 55 & - & 3 & 49 & 59 & 11 & 4 \\
    Forecasting & 41 & 29 & 9 & 4 & 3 & - & 3 & 3 & 13 & 25 \\
    Adult & 51 & 47 & 60 & 49 & 55 & 3 & - & 45 & 9 & 3 \\
    Male & 46 & 45 & 58 & 50 & 59 & 3 & 45 & - & 11 & 4 \\
    Mental Health & 36 & 26 & 17 & 11 & 11 & 13 & 9 & 11 & - & 11 \\
    Learning systems & 27 & 24 & 7 & 4 & 4 & 25 & 3 & 4 & 11 & - \\
    \hline
  \end{tabular}
\end{table}

\begin{figure}[H]
  \centering
  \includegraphics[width=0.8\textwidth]{keywords.jpg}
  \caption{Keywords co-occurrence}
  \label{fig:keywords}
\end{figure}

Scopus allows us to determine the top 10 most productive authors. For instance, Table \ref{table:authors} presents a list of authors who have contributed the most articles on the subject of Anxiety prediction with ML. Notably, no clear leader has a significantly higher number of articles than the rest. The top authors have written between 2 to 4 articles, which is a relatively small number of publications. Clearly, most of these top authors, specifically 7 out of 10, are affiliated with institutions in the United States.

\begin{table}[H]
  \centering
  \caption{The top 10 prolific authors in anxiety prediction with the ML research area}
  \label{table:authors}
  \begin{tabular}{|c|l|r|r|r|l|l|}
    \hline
    \textbf{Number} & \textbf{Author} & \textbf{Publ.} & \textbf{TP} & \textbf{h-index} & \textbf{Current Affiliation} & \textbf{Country} \\
    \hline
    1 & Byeon, H. & 4 & 118 & 16 & Inje University, Gimhae & KR \\
    2 & Ware, S. & 3 & 7 & 4 & University of Richmond & US \\
    3 & Wang, B. & 3 & 109 & 32 & University of Connecticut, Storrs & US \\
    4 & Russell, A. & 3 & 159 & 26 & University of Connecticut, Storrs & US \\
    5 & Morillo, R. & 3 & 9 & 5 & University of Connecticut, Storrs & US\\
    6 & Kamath, J. & 3 & 35 & 13 & UConn Health, Farmington & US \\
    7 & Bi, J. & 3 & 135 & 31 & University of Connecticut, Storrs & US \\
    8 & van Noort, B. & 2 & 35 & 14 & MSB Medical School Berlin, Berlin & DE \\
    9 & van Hemert, A.M. & 2 & 225 & 51 & Leids Universitair Medisch Centrum & NL \\
    10 & Yue, C. & 2 & 15 & 9 & University of Connecticut, Calhoun & US \\
    \hline
  \end{tabular}
\end{table}


\begin{figure}[H]
  \centering
  \includegraphics[width=0.9\textwidth]{ensemble.png}
  \caption{Pseudocode of a stacked generalization}
  \label{fig:ensemble}
\end{figure}

\bibliographystyle{plainnat}
\bibliography{sample}
\end{document}
